# Supplementary material for: Paranannizziopsis spp. infections in wild snakes and a qPCR assay for detection of the fungus
Source: Front Microbiol. 2023 Dec 6;14:1302586. doi: 10.3389/fmicb.2023.1302586 (PMC10730940; doi:10.3389/fmicb.2023.1302586)
Supplement: Supplementary file 2 [file Table_1.XLSX]

## Sheet: Table S1
Strain Identifier	Species	ITS	MCM7	RPB2	TEF	BTUB	ACT	D1-D2	COX3
20-3833 / UAMH 12462	Paranannizziopsis sp. 2	OR100708	OR103169	OR103181	OR103193	OR103145	OR103133	OR100714	OR103157
NWHC 26609-1 / UAMH 12465	Paranannizziopsis sp. 1	OR100709	OR103170	OR103182	OR103194	OR103146	OR103134	OR100715	OR103158
NWHC 27236-1 / UAMH 12461	P. australasiensis	OR100710	OR103171	OR103183	OR103195	OR103147	OR103135	OR100716	OR103159
NWHC 24878-7	P. australasiensis	OR100711	OR103172	OR103184	OR103196	OR103148	OR103136	OR100717	OR103160
NWHC 26922-5 / UAMH 12464	P. australasiensis	OR100712	OR103173	OR103185	OR103197	OR103149	OR103137	OR100718	OR103161
NWHC 46748-1 / UAMH 12463	P. australasiensis	OR100713	OR103174	OR103186	OR103198	OR103150	OR103138	OR100719	OR103162
UAMH-10439	P. australasiensis	KF477218	OR103175	OR103187	OR103199	OR103151	OR103139	OR100720	OR103163
UAMH-11645	P. australasiensis (type)	NR_111879	OR103176	OR103188	OR103200	OR103152	OR103140	OR100721	OR103164
UAMH-10693	P. californiensis (type)	NR_111880	OR103177	OR103189	OR103201	OR103153	OR103141	OR100722	OR103165
DI16-471	P. tardicrescens (type)	NR_169928	OR103178	OR103190	OR103202	OR103154	OR103142	MG649407	OR103166
UAMH-10199	P. crustacea (type)	NR_111881	OR103179	OR103191	OR103203	OR103155	OR103143	OR100723	OR103167
CBS-133990	P. longispora (type)	HF547873	OR103180	OR103192	OR103204	OR103156	OR103144	HF547858	OR103168
CBS 122913	Ophidiomyces ophidiicola (type)	EU715819	JALAZP010000015	JALAZP010000018	KY474079	JALAZP010000045	HF547891	EU715820	JALAZP010000001
Phylogenetic Analysis
Number of Characters		447	571	828	631	866	753	571	611
Best Model (ML)		HKY+F+R2	K2P+I	TIM2e+G4	TNe+G4	TIM2+F+G4	TNe+I	TN+F+G4	K3Pu+F+I
Best Model (BI)		HKY+F+G4	K2P+I	SYM+G4	HKY+F+G4	HKY+F+G4	SYM+I	GTR+F+G4	GTR+F+G4
